# Supplementary material for: Smart transition pathways and development incentive mechanism of China’s smart community elderly care industry under market dominance: Considering a multi-subjective behavior game
Source: PLoS One. 2024 May 31;19(5):e0297696. doi: 10.1371/journal.pone.0297696 (PMC11142596; doi:10.1371/journal.pone.0297696)
Supplement: S1 Fig — (ZIP) [file pone.0297696.s002.zip]

Archive with 19 entries (19 files):
- S1_Figs/Fig 1.tif
- S1_Figs/Fig 10.tif
- S1_Figs/Fig 11.tif
- S1_Figs/Fig 12.tif
- S1_Figs/Fig 13.tif
- S1_Figs/Fig 14.tif
- S1_Figs/Fig 15.tif
- S1_Figs/Fig 16.tif
- S1_Figs/Fig 17.tif
- S1_Figs/Fig 18.tif
- S1_Figs/Fig 19.tif
- S1_Figs/Fig 2.tif
- S1_Figs/Fig 3.tif
- S1_Figs/Fig 4.tif
- S1_Figs/Fig 5.tif
- S1_Figs/Fig 6.tif
- S1_Figs/Fig 7.tif
- S1_Figs/Fig 8.tif
- S1_Figs/Fig 9.tif
